# Supplementary material for: Quality Assurance of a Cross-Border and Sub-Specialized Teleradiology Service
Source: Healthcare (Basel). 2022 May 28;10(6):1001. doi: 10.3390/healthcare10061001 (PMC9223114; doi:10.3390/healthcare10061001)
Supplement: Supplementary file 1 [file healthcare-10-01001-s001.zip]

Archive with 1 entries (1 files):
- healthcare-1687485-supplementary.pdf
